# Supplementary material for: Ultrasound and Shear Wave Elastography of Lower-Limb Muscles and Aponeurotic Structures in Human Cadavers—A Scoping Review
Source: Diagnostics (Basel). 2026 May 21;16(10):1571. doi: 10.3390/diagnostics16101571 (PMC13206634; doi:10.3390/diagnostics16101571)
Supplement: Supplementary file 1 [file diagnostics-16-01571-s001.zip]

Archive with 1 entries (1 files):
- diagnostics-4220112-supplementary.pdf
